# Supplementary material for: Impact of Protein-Enriched Plant Food Items on the Bioaccessibility and Cellular Uptake of Carotenoids
Source: Antioxidants (Basel). 2021 Jun 23;10(7):1005. doi: 10.3390/antiox10071005 (PMC8300660; doi:10.3390/antiox10071005)
Supplement: Supplementary file 1 [file antioxidants-10-01005-s001.zip]

Archive with 1 entries (1 files):
- antioxidants-1266211-supplementary.pdf
